# Supplementary material for: Observational Behavior Assessment for Psychological Competencies in Police Officers: A Proposed Methodology for Instrument Development
Source: Front Psychol. 2021 Feb 26;12:589258. doi: 10.3389/fpsyg.2021.589258 (PMC7959728; doi:10.3389/fpsyg.2021.589258)
Supplement: Supplementary file 1 [file Table_1.xlsx]

## Sheet: Behaviors and probablilities
Enter here the behaviors used for analysis, adjust the number if necessary	Class 1	Class 2	Class 3	Class 4	Class 5					The number of latent classes distinguished within the test population. Adjust the number if necessary
Behavior 1
Behavior 2
Behavior 3
Behavior 4
Behavior 5
Behavior 6
Behavior 7
Behavior 8
Behavior 9
Behavior 10
Behavior 11
Behavior 12
Behavior 13
Behavior 14
Behavior 15										Fill in the table by enter the the probabilities for every behavior to each class (output LCA)
Behavior 16
Behavior 17
Behavior 18
Behavior 19
Behavior 20
Behavior 21
Behavior 22
Behavior 23
Behavior 24
Behavior 25
Behavior 26
Behavior 27
Behavior 28
Behavior 29
Behavior 30
